# Supplementary material for: Picture perfect constrictive pericarditis: a case report
Source: Eur Heart J Case Rep. 2026 Mar 10;10(3):ytag181. doi: 10.1093/ehjcr/ytag181 (PMC13034812; doi:10.1093/ehjcr/ytag181)
Supplement: ytag181_Supplementary_Data [file ytag181_supplementary_data.zip]

Archive with 3 entries (3 files):
- Echo final.mp4
- MRI septal bounce .mp4
- MRI video .mp4
